# Supplementary material for: Rapid Cycle Deliberate Practice: Application to Neonatal Resuscitation
Source: MedEdPORTAL. 2017 Jan 30;13:10534. doi: 10.15766/mep_2374-8265.10534 (PMC6342166; doi:10.15766/mep_2374-8265.10534)
Supplement: Supplementary file 1 — A. Simulation Case.docx B. Critical Actions.docx C. Debriefing Materials.docx [file mep-13-10534-s001.zip]

Archive with 4 entries (4 files):
- _Educational Summary Report_10534.pdf
- A. Simulation Case.docx
- B. Critical Actions.docx
- C. Debriefing Materials.docx
